# Supplementary material for: Sen1 has unique structural features grafted on the architecture of the Upf1‐like helicase family
Source: EMBO J. 2017 Apr 13;36(11):1590–604. doi: 10.15252/embj.201696174 (PMC5452015; doi:10.15252/embj.201696174)
Supplement: Supplementary file 4 — Source Data for Figure 1 [file EMBJ-36-1590-s003.zip › Figure_1_source_data/Figure_1_quantifications.xlsx]

## Sheet: 工作表1
Figure 1A ATPase quantification
		% ATP hydrolysed
	Time (min)	data1	data2	data3	average	stdev	average background substracted
ySen1 FL	0	1.98101	1.48118	1.43868	1.63362	0.301595	0.00362354
	3	8.91276	6.86244	6.93456	7.56992	1.16349	5.93992
	6	15.4329	14.7066	12.8805	14.34	1.31511	12.71
	9	20.069	22.3181	18.2147	20.2006	2.0549	18.5706
	12	26.0062	26.825	23.9437	25.5916	1.48473	23.9616
Sen1Hel	0	3.40698	2.97107	3.54145	3.3065	0.298167	0.00649928
	3	8.69777	8.54629	9.2423	8.82879	0.366035	5.52879
	6	15.0282	15.1135	15.2611	15.1343	0.1178	11.8343
	9	18.8067	18.9193	18.5269	18.751	0.202063	15.451
	12	22.1907	22.4669	22.4414	22.3663	0.152645	19.0663
Sen1Hel E1591Q	0	0.849962	1.54469	0.674648	1.0231	0.460135
	3	0.695099	1.35906	0.521524	0.858561	0.44205
	6	0.714052	1.59613	0.602502	0.970895	0.544335
	9	0.442639	1.38478	0.86046	0.895959	0.472072
	12	0.387511	1.50871	0.253224	0.716482	0.689368
Figure 1B quantification
			Fraction unwound
	Time (min)	repeat1	repeat2	repeat3	repeat4		average	SD
ySen1 FL	0	0.00134125	0.0100022	0.0079514			0.00643163	0.00452608
	5	20.5676	17.684	15.0314			17.761	2.76889
	10	29.2943	23.3292	26.104			26.2425	2.98497
	15	32.6377	32.1181	34.615			33.1236	1.31746
	20	37.4183	36.2384	41.8085			38.4884	2.93517
	30	46.075	48.4048	53.1798			49.2199	3.62182
SenHel	0	0.00212192	0.00703507	0.000118203	0.00236455		0.00309173	0.00355896
	5	23.9893	20.3224	22.7261	21.2784		22.3459	1.86276
	10	34.0992	29.2522	31.4194	29.8361		31.5902	2.42801
	15	36.8368	32.7701	35.8895	35.2106		35.1655	2.12782
	20	40.3112	36.7221	41.8999	39.6734		39.6444	2.65251
	30	40.818	37.3706	43.2794	41.4105		40.4893	2.96809
