# Supplementary material for: Sen1 has unique structural features grafted on the architecture of the Upf1‐like helicase family
Source: EMBO J. 2017 Apr 13;36(11):1590–604. doi: 10.15252/embj.201696174 (PMC5452015; doi:10.15252/embj.201696174)
Supplement: Supplementary file 6 — Source Data for Figure 5 [file EMBJ-36-1590-s005.zip]

Archive with 3 entries (2 files):
- Fig5_Source_Data/
- Fig5_Source_Data/Figure_5_gels.pdf
- Fig5_Source_Data/Figure_5_quantifications.xlsx
