# Supplementary material for: Sen1 has unique structural features grafted on the architecture of the Upf1‐like helicase family
Source: EMBO J. 2017 Apr 13;36(11):1590–604. doi: 10.15252/embj.201696174 (PMC5452015; doi:10.15252/embj.201696174)
Supplement: Supplementary file 6 — Source Data for Figure 5 [file EMBJ-36-1590-s005.zip › Fig5_Source_Data/Figure_5_quantifications.xlsx]

## Sheet: 工作表1
	Figure 5C quantification
				% ATP hydrolysed
		time (min)	data1	data2	data3	data4	average	SD
	Sen1Hel	0	0.328401	0.476564	0.225943	0.65405	0.42124	0.161262
		3	6.35402	7.03662	8.76408	8.5481	7.67571	1.01254
		6	12.2398	14.2185	18.1529	17.3893	15.5001	2.39157
		9	18.4291	19.433	24.532	22.5202	21.2286	2.43116
		12	21.171	22.6932	27.5758	26.3865	24.4566	2.61526
	DUP	0	0.260884	0.268957	0.157685	0.238906	0.231608	0.0440734
		3	4.13317	4.09049	5.54938	5.71923	4.87307	0.763749
		6	8.0919	7.31978	12.4988	12.0233	9.98343	2.30005
		9	10.6797	10.8034	15.5936	15.9456	13.2556	2.51745
		12	12.2998	11.7075	19.3949	18.9382	15.5851	3.59118
	DLP	0	0.169085	-0.0702035	-0.348989	0.172955	-0.019288	0.214323
		3	11.2057	12.7281	14.4219	15.0704	13.3565	1.50778
		6	22.8759	25.4437	28.0874	27.8465	26.0634	2.11071
		9	30.2282	32.5273	36.9018	34.9122	33.6424	2.5068
		12	33.2746	40.9469	44.2519	39.8693	39.5857	3.98551
						average	SD
	L1549D	0	0.495761	1.50559	0.748436	0.916595	0.525496
		3	11.952	9.1793	12.6001	11.2438	1.81704
		6	23.0236	16.2856	22.8089	20.706	3.82973
		9	30.4357	22.779	28.9059	27.3735	4.05187
		12	35.6833	27.371	34.7416	32.5986	4.5517
	Figure 5D quantification
					%unwound
			time (min)	data 1	data 2	data 3	average	SD
		Sen1Hel	0	0.00212192	0.00703507	0.000118203	0.00309173	0.00355896
			5	23.9893	20.3224	22.7261	22.3459	1.86276
			10	34.0992	29.2522	31.4194	31.5902	2.42801
			15	36.8368	32.7701	35.8895	35.1655	2.12782
			20	40.3112	36.7221	41.8999	39.6444	2.65251
			30	40.818	37.3706	43.2794	40.4893	2.96809
		DUP	0	0.00722177	0.00284446	0.000427139	0.00349779	0.00344411
			5	40.5066	35.0445	34.3278	36.6263	3.3795
			10	53.5233	46.4883	47.2899	49.1005	3.85119
			15	57.8708	49.8409	52.8136	53.5084	4.05976
			20	62.0503	54.3695	58.0075	58.1424	3.84217
			30	68.023	59.3744	62.1499	63.1824	4.41579
		DLP	0	0.00484797	0.00706127	0.00191858	0.00460928	0.00257964
			5	4.47081	2.87445	0.0704021	2.47189	2.22766
			10	2.24119	3.81487	1.82481	2.62696	1.04962
			15	4.37641	0.974701	3.40976	2.92029	1.75288
			20	3.01385	3.4279	1.12894	2.52357	1.22539
			30	3.90132	2.81427	1.93244	2.88268	0.98622
		L1549D	0	0.0318347	0.0683316	0.0591726	0.053113	0.018988
			5	11.9677	12.2589	12.0254	12.084	0.154182
			10	19.0384	21.3074	17.6163	19.3207	1.86169
			15	23.8577	23.7242	20.9242	22.8354	1.65644
			20	26.226	25.9658	22.7599	24.9839	1.93041
			30	27.9864	26.8844	29.1893	28.0201	1.15285
		DUP,L1549D	0	0.0378653	0.0933739	0.0525702	0.0612698	0.0287587
			5	17.5305	20.9749	18.0059	18.8371	1.8666
			10	29.6393	30.0796	28.0128	29.2439	1.08865
			15	36.8311	38.2064	34.0592	36.3656	2.11238
			20	42.7009	44.4918	45.1325	44.1084	1.26029
			30	50.3453	50.5863	48.1967	49.7094	1.31559
	Figure 5E quantification
			data 1	data 2	data 3	Mean
		No protein	1.48984	1.72643	1.1308	1.44902
		Sen1Hel	42.2487	46.9161	50.9211	46.6953
		DUP	14.5243	17.6776	23.4972	18.5664
		DLP	4	4	3.0672	3.68907
		L1549D	12.6	7.9		10.25
		DUP,L1549D	9.9	7		8.45
