# Supplementary material for: Sen1 has unique structural features grafted on the architecture of the Upf1‐like helicase family
Source: EMBO J. 2017 Apr 13;36(11):1590–604. doi: 10.15252/embj.201696174 (PMC5452015; doi:10.15252/embj.201696174)
Supplement: Supplementary file 7 — Source Data for Figure 6 [file EMBJ-36-1590-s006.zip]

Archive with 3 entries (2 files):
- Figure_6_source_data/
- Figure_6_source_data/Figure_6_gels_.pdf
- Figure_6_source_data/Figure_6_quantifications.xlsx
