# Supplementary material for: Sen1 has unique structural features grafted on the architecture of the Upf1‐like helicase family
Source: EMBO J. 2017 Apr 13;36(11):1590–604. doi: 10.15252/embj.201696174 (PMC5452015; doi:10.15252/embj.201696174)
Supplement: Supplementary file 7 — Source Data for Figure 6 [file EMBJ-36-1590-s006.zip › Figure_6_source_data/Figure_6_quantifications.xlsx]

## Sheet: Feuil1
Figure 6C
		ATP hydrolysed
	Time (min)	data1	data2	data3	average	SD
Sen1Hel	0	0.790379	1.69084	1.60296	1.36139	0.49646
	3	6.23594	5.10076	5.68346	5.67339	0.56766
	6	9.46459	8.07108	9.31626	8.95064	0.765327
	9	11.4208	10.5089	12.2658	11.3985	0.878653
	12	19.0325	13.4706	15.6233	16.0421	2.80453
R1820Q	0	1.12944	1.23577	0.766226	1.04381	0.246204
	3	0.786877	1.41525	0.337055	0.846395	0.541558
	6	0.612748	1.4589	0.220007	0.763884	0.633123
	9	0.767861	1.5314	0.191735	0.830332	0.672013
	12	1.05146	1.54477	0.500983	1.03241	0.522156
Figure 6D
		% unwound at 15min
	data 1	data 2	data 3	average	SD
Sen1Hel	45.417	44.859	33.0431	41.1064	6.98853
N1413S	7.42382	6.48669	11.4769	8.46246	2.65228
P1622L	4.42766	6.61917	3.32228	4.7897	1.678
T1779P	8.32893	9.81051	10.8597	9.66636	1.27151
		% unwound at 30min
	data 1	data 2	data 3	average	SD
Sen1Hel	55.4087	51.8114	38.4239	48.548	8.9503
N1413S	10.3778	9.20105	11.6297	10.4028	1.2145
P1622L	5.30954	8.06815	4.75303	6.04357	1.77528
T1779P	13.058	14.7428	12.9551	13.5853	1.00372
Figure 6E
	%released
	data 1	data2
No protein	1.1308	1.18789
Sen1Hel	50.9211	54.436
N1413S	1.54488	1.1157
P1622L	1.24418	1.702
T1779P	3.19168	4.3075
R1820Q	0.873352	1.24425
